# Supplementary material for: Comparison of Efficacy of 2% Chlorhexidine Gluconate–Alcohol and 10% Povidone-Iodine–Alcohol against Catheter-Related Bloodstream Infections and Bacterial Colonization at Central Venous Catheter Insertion Sites: A Prospective, Single-Center, Open-Label, Crossover Study
Source: J Clin Med. 2022 Apr 17;11(8):2242. doi: 10.3390/jcm11082242 (PMC9031555; doi:10.3390/jcm11082242)
Supplement: Supplementary file 1 [file jcm-11-02242-s001.zip]

Archive with 1 entries (1 files):
- jcm-1654438-supplementary.pdf
